# Supplementary material for: Deep Learning Paradigm and Its Bias for Coronary Artery Wall Segmentation in Intravascular Ultrasound Scans: A Closer Look
Source: J Cardiovasc Dev Dis. 2023 Dec 4;10(12):485. doi: 10.3390/jcdd10120485 (PMC10743870; doi:10.3390/jcdd10120485)
Supplement: Supplementary file 1 [file jcdd-10-00485-s001.zip]

Archive with 1 entries (1 files):
- jcdd-2553559-supplementary.pdf
